# Supplementary material for: Description of a New Eyeless Cavefish Species Using Integrative Taxonomic Methods—Sinocyclocheilus changlensis (Cypriniformes, Cyprinidae), From Guangxi, China
Source: Ecol Evol. 2025 Nov 19;15(11):e72370. doi: 10.1002/ece3.72370 (PMC12630078; doi:10.1002/ece3.72370)
Supplement: Supplementary file 1 — Supporting Information S1: Uncorrected p‐distance between 63 species of the genus Sinocyclocheilus based on mitochondrial cytb sequences. [file ECE3-15-e72370-s002.xls]

## Sheet: MatrixOutput
ID	Species	1	2	3	4	5	6	7	8	9	10	11	12	13	14	15	16	17	18	19	20	21	22	23	24	25	26	27	28	29	30	31	32	33	34	35	36	37	38	39	40	41	42	43	44	45	46	47	48
1	S. altishoulderus_Liu041
2	S. anatirostris_GZNU_YZ01	0.115315
3	S. angularis_GZNU20180420001	0.0225225	0.108108
4	S. angustiporus_XH1203	0.117117	0.126126	0.114414
5	S. anophthalmus_XH3001	0.126126	0.145946	0.121622	0.0891892
6	S. anshuiensis_NC027169	0.136036	0.128829	0.124324	0.140541	0.143243
7	S. aquihornes_S28	0.105509	0.10831	0.0980392	0.118581	0.135387	0.139122
8	S. bicornutus_NC031382	0.0315315	0.109009	0.0306306	0.113514	0.130631	0.134234	0.0989729
9	S. brevibarbatus_1	0.00720721	0.117117	0.0261261	0.118919	0.127928	0.137838	0.106443	0.0333333
10	S. brevis_1	0.101802	0.120721	0.1	0.10991	0.123423	0.125225	0.104575	0.105405	0.106306
11	S. changlensis_Liu198	0.0108108	0.120721	0.0279279	0.120721	0.126126	0.138739	0.105509	0.0369369	0.0126126	0.105405
12	S. cyphotergous_XH2701	0.109009	0.136036	0.117117	0.113514	0.127928	0.137838	0.129785	0.112613	0.115315	0.108108	0.113514
13	S. donglanensis_1	0.0990991	0.123423	0.0963964	0.107207	0.127027	0.133333	0.102708	0.103604	0.103604	0.0288288	0.100901	0.10991
14	S. flexuosdorsalis_S66	0.0279279	0.116216	0.027027	0.116216	0.133333	0.135135	0.101774	0.0252252	0.0315315	0.106306	0.0333333	0.115315	0.100901
15	S. furcodorsalis_GX0185	0.0135135	0.114414	0.027027	0.118919	0.127928	0.135135	0.109244	0.0324324	0.0153153	0.107207	0.0171171	0.111712	0.103604	0.0306306
16	S. gracilicaudatus_S67	0.101802	0.120721	0.1	0.106306	0.116216	0.127027	0.102708	0.105405	0.106306	0.0108108	0.105405	0.104505	0.0279279	0.106306	0.107207
17	S. grahami_NC013189	0.127928	0.144144	0.124324	0.0801802	0.0621622	0.145946	0.143791	0.127928	0.133333	0.121622	0.131532	0.122523	0.11982	0.12973	0.132432	0.118919
18	S. guanyangensis_1	0.121622	0.15045	0.125225	0.136036	0.142342	0.154955	0.137255	0.125225	0.127027	0.121622	0.123423	0.135135	0.125225	0.132432	0.126126	0.122523	0.147748
19	S. guilinensis_1	0.116426	0.149819	0.120939	0.136282	0.128159	0.165162	0.137512	0.126354	0.118231	0.126354	0.119134	0.137184	0.131769	0.128159	0.118231	0.124549	0.141697	0.0767148
20	S. guishanensis_XH5401	0.112613	0.136036	0.109009	0.0396396	0.090991	0.140541	0.125117	0.110811	0.114414	0.10991	0.114414	0.115315	0.107207	0.113514	0.115315	0.10991	0.0846847	0.131532	0.138989
21	S. guiyang_IHB_202012250001	0.106306	0.137838	0.115315	0.115315	0.121622	0.136937	0.12605	0.110811	0.112613	0.106306	0.112613	0.027027	0.105405	0.115315	0.110811	0.102703	0.121622	0.141441	0.138989	0.111712
22	S. huangtianensis_1	0.123423	0.146847	0.127027	0.12973	0.136036	0.155856	0.134454	0.123423	0.128829	0.11982	0.125225	0.131532	0.125225	0.131532	0.126126	0.118919	0.145045	0.0216216	0.0740072	0.131532	0.137838
23	S. huaningensis_XH3701	0.10991	0.133333	0.10991	0.0387387	0.0873874	0.135135	0.117647	0.110811	0.111712	0.105405	0.113514	0.116216	0.104505	0.110811	0.115315	0.103604	0.0801802	0.131532	0.135379	0.0297297	0.110811	0.130631
24	S. huanjiangensis_1	0.103604	0.122523	0.101802	0.108108	0.123423	0.127027	0.106443	0.107207	0.108108	0.0036036	0.107207	0.108108	0.0288288	0.106306	0.109009	0.0108108	0.11982	0.123423	0.128159	0.10991	0.106306	0.118018	0.105405
25	S. hugeibarbus_MW014319	0.102703	0.128829	0.1	0.107207	0.123423	0.136937	0.106443	0.107207	0.107207	0.0315315	0.104505	0.115315	0.00630631	0.104505	0.107207	0.0306306	0.118018	0.127027	0.130866	0.107207	0.110811	0.127027	0.104505	0.0315315
26	S. huizeensis_NC044072	0.130631	0.145045	0.121622	0.0801802	0.0666667	0.146847	0.144725	0.127928	0.134234	0.124324	0.132432	0.120721	0.122523	0.128829	0.131532	0.120721	0.0225225	0.145045	0.139892	0.0864865	0.121622	0.141441	0.0855856	0.122523	0.120721
27	S. hyalinus_XH4701	0.0738739	0.118018	0.0684685	0.116216	0.124324	0.136937	0.114846	0.0765766	0.0774775	0.112613	0.0774775	0.120721	0.10991	0.0711712	0.0747748	0.112613	0.124324	0.120721	0.130866	0.112613	0.125225	0.125225	0.113514	0.112613	0.115315	0.11982
28	S. jii_XH8101	0.118018	0.15045	0.121622	0.131532	0.134234	0.153153	0.129785	0.11982	0.123423	0.116216	0.11982	0.133333	0.123423	0.126126	0.120721	0.115315	0.143243	0.0198198	0.0722022	0.12973	0.136036	0.00720721	0.128829	0.114414	0.125225	0.141441	0.121622
29	S. jiuxuensis_Liu425	0.000900901	0.114414	0.0216216	0.116216	0.125225	0.135135	0.104575	0.0306306	0.00810811	0.100901	0.0117117	0.108108	0.0981982	0.027027	0.0144144	0.100901	0.127027	0.120721	0.115523	0.111712	0.105405	0.122523	0.109009	0.102703	0.101802	0.12973	0.072973	0.117117
30	S. lateristriatus_XH1301	0.110811	0.132432	0.111712	0.0648649	0.0900901	0.13964	0.119514	0.109009	0.112613	0.10991	0.114414	0.118919	0.107207	0.111712	0.112613	0.108108	0.0855856	0.132432	0.134477	0.0630631	0.113514	0.132432	0.0585586	0.10991	0.107207	0.0855856	0.112613	0.128829	0.10991
31	S. lingyunensis_NC056143	0.103604	0.125225	0.0990991	0.107207	0.128829	0.12973	0.105509	0.108108	0.108108	0.0306306	0.105405	0.113514	0.00540541	0.105405	0.108108	0.0297297	0.121622	0.128829	0.131769	0.109009	0.110811	0.128829	0.106306	0.0306306	0.00990991	0.124324	0.111712	0.127027	0.102703	0.109009
32	S. longibarbatus_GZNU2019102022	0.100901	0.121622	0.0990991	0.107207	0.114414	0.126126	0.104575	0.108108	0.105405	0.0135135	0.104505	0.102703	0.0306306	0.107207	0.108108	0.0045045	0.118919	0.122523	0.126354	0.109009	0.102703	0.118919	0.104505	0.0135135	0.0333333	0.120721	0.113514	0.115315	0.1	0.109009	0.0324324
33	S. longicornus_PZ01	0.063964	0.116216	0.0612613	0.114414	0.131532	0.126126	0.10831	0.0585586	0.063964	0.104505	0.063964	0.122523	0.108108	0.0594595	0.0648649	0.108108	0.128829	0.131532	0.129964	0.108108	0.121622	0.132432	0.109009	0.106306	0.111712	0.123423	0.0675676	0.127027	0.0630631	0.115315	0.111712	0.109009
34	S. longshanensis_S22	0.123249	0.127918	0.114846	0.129785	0.137255	0.113912	0.129785	0.116713	0.126984	0.105509	0.12605	0.137255	0.109244	0.120448	0.124183	0.105509	0.136321	0.143791	0.146866	0.134454	0.132586	0.14099	0.128852	0.107376	0.109244	0.134454	0.126984	0.136321	0.122316	0.124183	0.110177	0.10831	0.124183
35	S. macrocephalus_XH0103	0.109009	0.134234	0.109009	0.0351351	0.0891892	0.136937	0.120448	0.110811	0.112613	0.105405	0.112613	0.113514	0.105405	0.10991	0.112613	0.104505	0.081982	0.12973	0.135379	0.0279279	0.115315	0.125225	0.018018	0.105405	0.103604	0.0837838	0.112613	0.125225	0.108108	0.0585586	0.107207	0.105405	0.10991	0.128852
36	S. macrolepis_XH8201	0.114414	0.136937	0.118919	0.116216	0.126126	0.147748	0.12605	0.116216	0.11982	0.107207	0.118018	0.118919	0.10991	0.118919	0.118018	0.104505	0.132432	0.133333	0.141697	0.109009	0.117117	0.131532	0.107207	0.109009	0.113514	0.133333	0.132432	0.12973	0.113514	0.120721	0.113514	0.103604	0.120721	0.132586	0.107207
37	S. macrophthalmus_XH8401	0.100901	0.123423	0.1	0.105405	0.125225	0.134234	0.10831	0.105405	0.104505	0.0378378	0.101802	0.114414	0.0225225	0.105405	0.105405	0.0378378	0.116216	0.123423	0.122744	0.107207	0.111712	0.123423	0.105405	0.0378378	0.0252252	0.118018	0.104505	0.11982	0.1	0.105405	0.0261261	0.0387387	0.109009	0.10831	0.108108	0.10991
38	S. maculatus_T12	0.120721	0.126126	0.113514	0.127928	0.132432	0.116216	0.131653	0.118018	0.125225	0.0990991	0.124324	0.135135	0.101802	0.11982	0.124324	0.0990991	0.12973	0.142342	0.145307	0.133333	0.131532	0.142342	0.127928	0.100901	0.101802	0.12973	0.124324	0.138739	0.11982	0.123423	0.101802	0.1	0.124324	0.0140056	0.127027	0.130631	0.102703
39	S. maitianheensis_XH2301	0.125225	0.145045	0.120721	0.0864865	0.0027027	0.140541	0.134454	0.12973	0.127027	0.122523	0.125225	0.127027	0.126126	0.132432	0.127027	0.115315	0.0612613	0.141441	0.127256	0.0882883	0.120721	0.135135	0.0846847	0.122523	0.122523	0.0657658	0.126126	0.133333	0.124324	0.0891892	0.126126	0.113514	0.130631	0.136321	0.0864865	0.123423	0.124324	0.131532
40	S. malacopterus_XH0901	0.109009	0.128829	0.105405	0.0351351	0.0837838	0.130631	0.118581	0.109009	0.110811	0.109009	0.110811	0.117117	0.10991	0.111712	0.112613	0.105405	0.0774775	0.132432	0.129964	0.0225225	0.113514	0.12973	0.0324324	0.107207	0.108108	0.0783784	0.109009	0.127928	0.108108	0.0540541	0.10991	0.104505	0.106306	0.128852	0.0306306	0.111712	0.108108	0.127928	0.0810811
41	S. mashanensis_LYW015	0.00540541	0.113514	0.0243243	0.113514	0.126126	0.136036	0.102708	0.0315315	0.00540541	0.100901	0.0108108	0.111712	0.101802	0.0297297	0.0135135	0.100901	0.131532	0.121622	0.116426	0.110811	0.110811	0.123423	0.108108	0.102703	0.105405	0.132432	0.0738739	0.118018	0.00630631	0.107207	0.106306	0.1	0.0603604	0.123249	0.107207	0.116216	0.102703	0.121622	0.125225	0.105405
42	S. microphthalmus_MN145877	0.115315	0.112613	0.105405	0.126126	0.12973	0.112613	0.117647	0.116216	0.115315	0.10991	0.116216	0.133333	0.10991	0.118018	0.114414	0.112613	0.135135	0.142342	0.140794	0.124324	0.127928	0.142342	0.127928	0.111712	0.113514	0.131532	0.114414	0.138739	0.116216	0.132432	0.113514	0.111712	0.11982	0.112045	0.124324	0.141441	0.110811	0.109009	0.130631	0.124324	0.115315
43	S. multipunctatus_XH2801	0.104505	0.135135	0.115315	0.112613	0.126126	0.13964	0.132586	0.111712	0.110811	0.109009	0.112613	0.0126126	0.109009	0.114414	0.109009	0.105405	0.123423	0.136036	0.137184	0.114414	0.0297297	0.134234	0.113514	0.109009	0.114414	0.123423	0.118018	0.134234	0.103604	0.118018	0.112613	0.103604	0.121622	0.138189	0.112613	0.116216	0.113514	0.133333	0.125225	0.116216	0.107207	0.134234
44	S. oxycephalus_MW548263	0.109009	0.134234	0.107207	0.0315315	0.0873874	0.135135	0.118581	0.109009	0.112613	0.104505	0.112613	0.110811	0.0981982	0.108108	0.112613	0.102703	0.0783784	0.132432	0.138087	0.0297297	0.108108	0.12973	0.0198198	0.104505	0.0981982	0.0801802	0.112613	0.127928	0.108108	0.0603604	0.1	0.103604	0.108108	0.127918	0.0234234	0.107207	0.0990991	0.126126	0.0846847	0.0324324	0.109009	0.120721	0.111712
45	S. punctatus_MK610346	0.10987	0.140596	0.117318	0.115456	0.123836	0.137803	0.134875	0.117318	0.116387	0.10987	0.11825	0.0297952	0.108939	0.122905	0.116387	0.108007	0.119181	0.140596	0.142724	0.114525	0.0214153	0.139665	0.114525	0.111732	0.114525	0.121974	0.124767	0.138734	0.108939	0.116387	0.113594	0.106145	0.122905	0.140655	0.117318	0.123836	0.113594	0.133147	0.124767	0.113594	0.114525	0.130354	0.0288641	0.108939
46	S. purpureus_NC063103	0.110811	0.12973	0.110811	0.0513514	0.0927928	0.140541	0.113912	0.109009	0.112613	0.111712	0.112613	0.117117	0.104505	0.110811	0.114414	0.108108	0.0837838	0.136036	0.137184	0.0540541	0.116216	0.136937	0.0468468	0.10991	0.106306	0.0837838	0.118018	0.135135	0.10991	0.0684685	0.108108	0.108108	0.112613	0.131653	0.0522523	0.121622	0.107207	0.132432	0.0918919	0.0477477	0.107207	0.133333	0.118018	0.0414414	0.117318
47	S. qiubeiensis_WD13	0.109009	0.134234	0.110811	0.054955	0.0954955	0.141441	0.118581	0.110811	0.110811	0.10991	0.110811	0.118018	0.106306	0.112613	0.112613	0.108108	0.0864865	0.136937	0.137184	0.0567568	0.116216	0.136036	0.0486486	0.108108	0.108108	0.0864865	0.118018	0.134234	0.108108	0.0666667	0.10991	0.108108	0.113514	0.134454	0.0531532	0.118919	0.109009	0.134234	0.0945946	0.0477477	0.105405	0.133333	0.118919	0.0432432	0.117318	0.0108108
48	S. qujingensis_NC043910	0.115315	0.130631	0.114414	0.0594595	0.081982	0.138739	0.117647	0.113514	0.118919	0.104505	0.120721	0.118919	0.10991	0.118018	0.118919	0.106306	0.0774775	0.127027	0.131769	0.0567568	0.118018	0.127027	0.0594595	0.106306	0.108108	0.081982	0.114414	0.125225	0.114414	0.036036	0.111712	0.107207	0.116216	0.119514	0.0522523	0.117117	0.10991	0.118018	0.0810811	0.0513514	0.113514	0.131532	0.11982	0.0558559	0.117318	0.0657658	0.0675676
49	S. rhinocerous_NC027168	0.0621622	0.111712	0.0585586	0.118919	0.126126	0.138739	0.10831	0.0657658	0.063964	0.109009	0.0657658	0.124324	0.10991	0.0594595	0.0648649	0.109009	0.122523	0.12973	0.133574	0.115315	0.127027	0.131532	0.116216	0.110811	0.113514	0.121622	0.0612613	0.127928	0.0612613	0.109009	0.113514	0.10991	0.0576577	0.120448	0.115315	0.130631	0.106306	0.118018	0.125225	0.111712	0.0603604	0.116216	0.121622	0.113514	0.125698	0.116216	0.118018	0.104505
50	S. ronganensis_NC032385	0.106306	0.122523	0.102703	0.112613	0.121622	0.131532	0.112045	0.101802	0.107207	0.0945946	0.105405	0.116216	0.0918919	0.106306	0.107207	0.0981982	0.133333	0.132432	0.139892	0.106306	0.118919	0.130631	0.109009	0.0963964	0.0954955	0.132432	0.123423	0.128829	0.105405	0.117117	0.0954955	0.0990991	0.101802	0.121382	0.107207	0.105405	0.0954955	0.121622	0.118919	0.110811	0.101802	0.114414	0.116216	0.104505	0.123836	0.108108	0.110811	0.114414
51	S. sanxiaensis_OP745534	0.10991	0.133333	0.118018	0.115315	0.130631	0.13964	0.135387	0.115315	0.116216	0.111712	0.118018	0.0135135	0.113514	0.118018	0.114414	0.108108	0.125225	0.138739	0.140794	0.118018	0.0306306	0.135135	0.118919	0.111712	0.118919	0.125225	0.124324	0.136937	0.109009	0.122523	0.117117	0.106306	0.125225	0.14099	0.116216	0.120721	0.118018	0.136937	0.12973	0.118018	0.112613	0.132432	0.0117117	0.114414	0.0288641	0.118919	0.121622	0.121622
52	S. simengensis_S75	0.00900901	0.115315	0.0243243	0.116216	0.123423	0.133333	0.102708	0.0315315	0.0108108	0.100901	0.0126126	0.109009	0.100901	0.0315315	0.0117117	0.100901	0.12973	0.123423	0.117329	0.111712	0.105405	0.123423	0.110811	0.102703	0.102703	0.130631	0.0756757	0.118018	0.00990991	0.108108	0.103604	0.101802	0.0621622	0.119514	0.10991	0.116216	0.100901	0.121622	0.122523	0.106306	0.00900901	0.115315	0.106306	0.109009	0.113594	0.111712	0.10991	0.113514
53	S. tianeensis_Liu001	0.0189189	0.115315	0.0297297	0.126126	0.132432	0.135135	0.112979	0.0414414	0.0189189	0.109009	0.0243243	0.118018	0.105405	0.0378378	0.0216216	0.109009	0.138739	0.12973	0.123646	0.122523	0.115315	0.131532	0.11982	0.110811	0.109009	0.137838	0.0783784	0.126126	0.0198198	0.120721	0.10991	0.108108	0.0702703	0.127918	0.120721	0.122523	0.107207	0.126126	0.131532	0.118919	0.0189189	0.114414	0.113514	0.120721	0.119181	0.122523	0.120721	0.125225
54	S. tianlinensis_1	0.115315	0.0108108	0.10991	0.126126	0.147748	0.127027	0.107376	0.107207	0.117117	0.121622	0.117117	0.134234	0.126126	0.116216	0.112613	0.121622	0.145946	0.15045	0.145307	0.132432	0.136036	0.145045	0.12973	0.123423	0.12973	0.146847	0.121622	0.146847	0.114414	0.128829	0.127928	0.122523	0.116216	0.129785	0.130631	0.136937	0.124324	0.12973	0.146847	0.127928	0.113514	0.114414	0.136937	0.130631	0.142458	0.12973	0.134234	0.128829
55	S. tingi_XH1001	0.137838	0.154054	0.134234	0.0873874	0.0747748	0.158559	0.149393	0.137838	0.143243	0.127928	0.140541	0.133333	0.127928	0.136937	0.141441	0.125225	0.036036	0.154955	0.15343	0.0972973	0.128829	0.15045	0.0945946	0.126126	0.126126	0.0351351	0.133333	0.15045	0.136937	0.0918919	0.12973	0.125225	0.137838	0.140056	0.0963964	0.137838	0.127928	0.134234	0.0738739	0.0891892	0.141441	0.145045	0.133333	0.0891892	0.129423	0.0927928	0.0972973	0.0891892
56	S. wenshanensis_MW553076	0.110811	0.131532	0.110811	0.0531532	0.0927928	0.142342	0.112979	0.109009	0.112613	0.111712	0.112613	0.117117	0.104505	0.110811	0.114414	0.10991	0.0837838	0.135135	0.134477	0.0522523	0.114414	0.137838	0.045045	0.111712	0.106306	0.0837838	0.116216	0.136036	0.10991	0.0666667	0.108108	0.10991	0.112613	0.132586	0.0504505	0.11982	0.107207	0.132432	0.0918919	0.0477477	0.107207	0.135135	0.116216	0.0414414	0.116387	0.0036036	0.0126126	0.063964
57	S. wumengshanensis_NC039769	0.128829	0.133333	0.125225	0.072973	0.0603604	0.145045	0.138189	0.127027	0.132432	0.118919	0.130631	0.120721	0.120721	0.131532	0.131532	0.118018	0.0414414	0.140541	0.139892	0.081982	0.124324	0.137838	0.0783784	0.120721	0.118919	0.0423423	0.121622	0.13964	0.127928	0.0783784	0.124324	0.11982	0.127027	0.136321	0.0783784	0.127928	0.118919	0.130631	0.0612613	0.0774775	0.128829	0.131532	0.121622	0.0747748	0.121974	0.0828829	0.0873874	0.0711712
58	S. xichouensis_S78	0.112613	0.133333	0.111712	0.0612613	0.0963964	0.138739	0.119514	0.10991	0.114414	0.111712	0.114414	0.11982	0.10991	0.114414	0.115315	0.111712	0.0918919	0.135135	0.134477	0.0603604	0.117117	0.132432	0.054955	0.113514	0.111712	0.0963964	0.121622	0.128829	0.111712	0.0756757	0.113514	0.111712	0.112613	0.126984	0.054955	0.113514	0.109009	0.126126	0.0954955	0.0522523	0.109009	0.131532	0.118919	0.0567568	0.117318	0.0414414	0.045045	0.0684685
59	S. xiejiahuai_S46	0.113514	0.135135	0.114414	0.0648649	0.0918919	0.140541	0.122316	0.111712	0.115315	0.111712	0.117117	0.118919	0.10991	0.114414	0.115315	0.111712	0.0855856	0.133333	0.138087	0.0630631	0.115315	0.133333	0.0621622	0.111712	0.111712	0.0837838	0.113514	0.12973	0.112613	0.0126126	0.111712	0.112613	0.116216	0.128852	0.0621622	0.126126	0.109009	0.128829	0.090991	0.054955	0.10991	0.133333	0.118018	0.0603604	0.117318	0.0684685	0.0684685	0.036036
60	S. xingyiensis_GZNUSLS202008177	0.0225225	0.112613	0.0198198	0.113514	0.130631	0.135135	0.0999066	0.0234234	0.0243243	0.106306	0.0297297	0.113514	0.0990991	0.0144144	0.027027	0.106306	0.130631	0.12973	0.127256	0.110811	0.112613	0.12973	0.110811	0.106306	0.102703	0.12973	0.072973	0.126126	0.0216216	0.110811	0.103604	0.105405	0.0630631	0.123249	0.110811	0.121622	0.102703	0.122523	0.12973	0.109009	0.0225225	0.114414	0.110811	0.109009	0.119181	0.109009	0.110811	0.118919
61	S. xunlensis_IHBCY04050268	0.0981982	0.11982	0.0972973	0.107207	0.11982	0.127928	0.103641	0.102703	0.102703	0.0117117	0.101802	0.107207	0.0288288	0.103604	0.102703	0.00810811	0.120721	0.123423	0.124549	0.109009	0.105405	0.11982	0.104505	0.0117117	0.0315315	0.123423	0.10991	0.116216	0.0990991	0.107207	0.0306306	0.0108108	0.103604	0.104575	0.105405	0.105405	0.0369369	0.1	0.118919	0.106306	0.0972973	0.10991	0.108108	0.103604	0.108939	0.111712	0.111712	0.105405
62	S. yangzongensis_XH6101	0.117117	0.137838	0.118919	0.0747748	0.0918919	0.136036	0.128852	0.117117	0.120721	0.116216	0.120721	0.114414	0.116216	0.125225	0.120721	0.114414	0.102703	0.140541	0.146209	0.0774775	0.113514	0.13964	0.0774775	0.116216	0.116216	0.100901	0.120721	0.141441	0.116216	0.0900901	0.11982	0.111712	0.120721	0.14099	0.0738739	0.118919	0.123423	0.138739	0.0927928	0.0693694	0.115315	0.134234	0.114414	0.0738739	0.112663	0.0756757	0.0774775	0.0873874
63	S. yimenensis_IHB_2006645	0.127928	0.147748	0.120721	0.0837838	0.0675676	0.147748	0.147526	0.127027	0.131532	0.123423	0.12973	0.122523	0.121622	0.127928	0.130631	0.120721	0.027027	0.145045	0.141697	0.0864865	0.121622	0.141441	0.0873874	0.121622	0.11982	0.0171171	0.121622	0.141441	0.127027	0.0873874	0.123423	0.120721	0.127027	0.136321	0.0855856	0.135135	0.118919	0.12973	0.0666667	0.0783784	0.12973	0.136937	0.125225	0.0837838	0.125698	0.0828829	0.0855856	0.0792793
64	S. yishanensis_MK387704	0.105405	0.125225	0.102703	0.10991	0.128829	0.133333	0.116713	0.108108	0.108108	0.0513514	0.10991	0.114414	0.0459459	0.110811	0.109009	0.0531532	0.12973	0.12973	0.127256	0.112613	0.113514	0.127928	0.116216	0.0531532	0.0477477	0.131532	0.118919	0.126126	0.104505	0.112613	0.0477477	0.0558559	0.116216	0.111111	0.115315	0.118018	0.0477477	0.107207	0.127928	0.115315	0.106306	0.111712	0.115315	0.10991	0.117318	0.116216	0.11982	0.113514
65	S. zhenfengensis_MW014317	0.0306306	0.110811	0.0279279	0.117117	0.127027	0.134234	0.105509	0.0333333	0.0342342	0.105405	0.0351351	0.113514	0.101802	0.0351351	0.0333333	0.103604	0.127928	0.134234	0.131769	0.116216	0.113514	0.130631	0.115315	0.105405	0.105405	0.127027	0.0747748	0.127027	0.0297297	0.110811	0.104505	0.102703	0.0675676	0.123249	0.114414	0.117117	0.103604	0.122523	0.126126	0.110811	0.0324324	0.116216	0.112613	0.112613	0.11825	0.116216	0.116216	0.115315
[truncated: 17 more columns]

## Sheet: Caption
Table. Estimates of Evolutionary Divergence between Sequences
The number of base differences per site from between sequences are shown. This analysis involved 65 nucleotide sequences. Codon positions included were 1st+2nd+3rd+Noncoding. All ambiguous positions were removed for each sequence pair (pairwise deletion option). There were a total of 1110 positions in the final dataset. Evolutionary analyses were conducted in MEGA11 [1]
1. Tamura K., Stecher G., and Kumar S. (2021). MEGA 11: Molecular Evolutionary Genetics Analysis Version 11. Molecular Biology and Evolution https://doi.org/10.1093/molbev/msab120.
Disclaimer: Although utmost care has been taken to ensure the correctness of the caption, the caption text is provided "as is" without any warranty of any kind. Authors advise the user to carefully check the caption prior to its use for any purpose and report any errors or problems to the authors immediately (www.megasoftware.net). In no event shall the authors and their employers be liable for a…
