# Supplementary material for: Description of a New Eyeless Cavefish Species Using Integrative Taxonomic Methods—Sinocyclocheilus changlensis (Cypriniformes, Cyprinidae), From Guangxi, China
Source: Ecol Evol. 2025 Nov 19;15(11):e72370. doi: 10.1002/ece3.72370 (PMC12630078; doi:10.1002/ece3.72370)
Supplement: Supplementary file 2 — Supporting Information S2: Uncorrected p‐distance between 54 species of the genus Sinocyclocheilus based on mitochondrial ND4 sequences. [file ECE3-15-e72370-s001.xls]

## Sheet: MatrixOutput
ID	Species	1	2	3	4	5	6	7	8	9	10	11	12	13	14	15	16	17	18	19	20	21	22	23	24	25	26	27	28	29	30	31	32	33	34	35	36	37	38	39	40	41	42	43	44	45	46	47	48
1	S. altishoulderus_Liu041
2	S. anatirostris_GZNU_YZ01	0.122093
3	S. angularis_GZNU20180420001	0.0203488	0.118217
4	S. angustiporus_XH1203	0.0901163	0.113372	0.0881783
5	S. anophthalmus_XH3001	0.100775	0.122093	0.100775	0.0746124
6	S. anshuiensis_NC027169	0.125969	0.136628	0.124031	0.131783	0.140504
7	S. bicornutus_NC031382	0.0174419	0.120155	0.0184109	0.0881783	0.0949612	0.118217
8	S. brevibarbatus_1	0.00775194	0.122093	0.0261628	0.0881783	0.102713	0.124031	0.0232558
9	S. brevis_1	0.0968992	0.122093	0.0968992	0.0872093	0.0872093	0.116279	0.0930233	0.0968992
10	S. changlensis_Liu198	0.00484496	0.121124	0.0213178	0.0872093	0.101744	0.121124	0.0203488	0.00678295	0.0959302
11	S. cyphotergous_XH2701	0.102713	0.124031	0.102713	0.100775	0.112403	0.121124	0.0968992	0.101744	0.101744	0.101744
12	S. donglanensis_1	0.0910853	0.112403	0.0910853	0.0823643	0.0881783	0.121124	0.0891473	0.0910853	0.0358527	0.0901163	0.0949612
13	S. furcodorsalis_GX0185	0.00484496	0.122093	0.0213178	0.0862403	0.100775	0.124031	0.0174419	0.00872093	0.0968992	0.00581395	0.101744	0.0920543
14	S. grahami_NC013189	0.100775	0.111434	0.100775	0.0620155	0.0610465	0.133721	0.102713	0.102713	0.0930233	0.101744	0.111434	0.0988372	0.100775
15	S. guanyangensis_1	0.102713	0.135659	0.0998062	0.112403	0.127907	0.142442	0.100775	0.104651	0.120155	0.0998062	0.120155	0.11531	0.102713	0.127907
16	S. guilinensis_1	0.108527	0.13469	0.104651	0.108527	0.126938	0.139535	0.104651	0.110465	0.125	0.10562	0.121124	0.116279	0.108527	0.120155	0.0523256
17	S. guishanensis_XH5401	0.0998062	0.110465	0.0968992	0.0358527	0.0784884	0.122093	0.0968992	0.0998062	0.0881783	0.0988372	0.0959302	0.0813953	0.0978682	0.0678295	0.118217	0.116279
18	S. huangtianensis_1	0.104651	0.140504	0.0998062	0.117248	0.125969	0.143411	0.0988372	0.106589	0.118217	0.101744	0.119186	0.113372	0.104651	0.127907	0.0164729	0.0581395	0.122093
19	S. huaningensis_XH3701	0.0959302	0.110465	0.0930233	0.0358527	0.0784884	0.125969	0.0930233	0.0959302	0.0881783	0.0949612	0.0959302	0.0813953	0.0939922	0.0658915	0.116279	0.114341	0.0116279	0.118217
20	S. huanjiangensis_1	0.0959302	0.118217	0.0959302	0.0881783	0.0852713	0.118217	0.0920543	0.0959302	0.00581395	0.0949612	0.103682	0.0339147	0.0959302	0.0930233	0.120155	0.125	0.0891473	0.118217	0.0891473
21	S. hugeibarbus_MW014319	0.0891473	0.108527	0.0891473	0.0755814	0.0823643	0.121124	0.0852713	0.0891473	0.0300388	0.0881783	0.0910853	0.0193798	0.0891473	0.0891473	0.112403	0.117248	0.0804264	0.112403	0.0784884	0.0281008
22	S. huizeensis_NC044072	0.0978682	0.113372	0.0978682	0.0649225	0.0658915	0.126938	0.0998062	0.0998062	0.0901163	0.0988372	0.113372	0.0939922	0.0978682	0.0184109	0.121124	0.120155	0.0687984	0.119186	0.0668605	0.0901163	0.0843023
23	S. hyalinus_XH4701	0.0581395	0.124031	0.0629845	0.0998062	0.0988372	0.129845	0.0600775	0.0581395	0.0881783	0.0571705	0.101744	0.0920543	0.0581395	0.0910853	0.102713	0.102713	0.106589	0.106589	0.104651	0.0872093	0.0901163	0.0881783
24	S. jii_XH8101	0.107558	0.141473	0.102713	0.118217	0.129845	0.142442	0.101744	0.109496	0.118217	0.104651	0.122093	0.113372	0.107558	0.131783	0.0193798	0.0610465	0.122093	0.00872093	0.118217	0.118217	0.112403	0.123062	0.109496
25	S. jiuxuensis_Liu425	0.00193798	0.122093	0.0222868	0.0901163	0.100775	0.125	0.0193798	0.00968992	0.0949612	0.00678295	0.102713	0.0891473	0.00678295	0.0988372	0.101744	0.107558	0.0978682	0.103682	0.0939922	0.0939922	0.0872093	0.0959302	0.0581395	0.106589
26	S. lateristriatus_XH1301	0.0862403	0.111434	0.0823643	0.0581395	0.0755814	0.127907	0.0843023	0.0862403	0.0813953	0.0852713	0.0978682	0.0784884	0.0862403	0.0658915	0.11531	0.116279	0.0562016	0.117248	0.0562016	0.0813953	0.0746124	0.0649225	0.0862403	0.121124	0.0881783
27	S. lingyunensis_NC056143	0.0920543	0.113372	0.0939922	0.0813953	0.0872093	0.129845	0.0901163	0.0959302	0.0348837	0.0930233	0.0978682	0.0184109	0.0939922	0.0959302	0.118217	0.121124	0.0843023	0.114341	0.0823643	0.0310078	0.0145349	0.0910853	0.0949612	0.114341	0.0901163	0.0794574
28	S. longibarbatus_GZNU2019102022	0.0949612	0.119186	0.0949612	0.0872093	0.0901163	0.116279	0.0930233	0.0949612	0.0145349	0.0939922	0.104651	0.0348837	0.0949612	0.0939922	0.119186	0.122093	0.0881783	0.119186	0.0881783	0.0106589	0.0310078	0.0891473	0.0862403	0.119186	0.0930233	0.0804264	0.0339147
29	S. longicornus_PZ01	0.0562372	0.131902	0.0531697	0.0961145	0.102249	0.127812	0.0480573	0.0582822	0.100204	0.0562372	0.0961145	0.102249	0.0562372	0.095092	0.106339	0.107362	0.0961145	0.103272	0.0961145	0.099182	0.097137	0.099182	0.0623722	0.106339	0.0582822	0.097137	0.101227	0.101227
30	S. macrocephalus_XH0103	0.0949612	0.0998062	0.0910853	0.0348837	0.0717054	0.122093	0.0910853	0.0949612	0.0843023	0.0939922	0.0930233	0.0813953	0.0930233	0.0658915	0.114341	0.112403	0.0193798	0.118217	0.0193798	0.0862403	0.0765504	0.0668605	0.100775	0.118217	0.0949612	0.0523256	0.0843023	0.0843023	0.0920245
31	S. macrolepis_XH8201	0.0949612	0.138566	0.0988372	0.10562	0.120155	0.132752	0.0968992	0.0988372	0.104651	0.0949612	0.109496	0.0988372	0.0949612	0.114341	0.117248	0.112403	0.109496	0.117248	0.103682	0.103682	0.0998062	0.113372	0.104651	0.119186	0.0930233	0.111434	0.103682	0.106589	0.103272	0.103682
32	S. macrophthalmus_XH8401	0.0968992	0.120155	0.0988372	0.0862403	0.0862403	0.121124	0.0930233	0.0968992	0.0300388	0.0959302	0.0968992	0.0329457	0.0988372	0.0949612	0.114341	0.120155	0.0891473	0.110465	0.0872093	0.0281008	0.0290698	0.0901163	0.0910853	0.110465	0.0949612	0.0843023	0.0300388	0.0310078	0.103272	0.0872093	0.108527
33	S. maitianheensis_XH2301	0.101744	0.123062	0.101744	0.0775194	0.00290698	0.139535	0.0959302	0.103682	0.0881783	0.102713	0.113372	0.0872093	0.101744	0.0639535	0.128876	0.129845	0.0813953	0.128876	0.0813953	0.0862403	0.0833333	0.0687984	0.0998062	0.132752	0.101744	0.0765504	0.0881783	0.0910853	0.105317	0.0746124	0.121124	0.0872093
34	S. malacopterus_XH0901	0.0930233	0.106589	0.0910853	0.0271318	0.0726744	0.125969	0.0891473	0.0930233	0.0823643	0.0920543	0.0998062	0.0784884	0.0910853	0.0629845	0.111434	0.10562	0.0251938	0.113372	0.0232558	0.0833333	0.0736434	0.0649225	0.0988372	0.113372	0.0930233	0.0552326	0.0775194	0.0843023	0.093047	0.0251938	0.101744	0.0843023	0.0755814
35	S. mashanensis_LYW015	0.00775194	0.122093	0.0261628	0.0881783	0.100775	0.125969	0.0232558	0.00581395	0.0988372	0.00872093	0.102713	0.0910853	0.00872093	0.100775	0.102713	0.106589	0.0998062	0.104651	0.0959302	0.0978682	0.0891473	0.0978682	0.0571705	0.107558	0.00968992	0.0862403	0.0959302	0.0968992	0.0603272	0.0949612	0.100775	0.0968992	0.101744	0.0910853
36	S. microphthalmus_MN145877	0.101744	0.121124	0.102713	0.110465	0.114341	0.110465	0.0978682	0.101744	0.0939922	0.100775	0.103682	0.0901163	0.101744	0.119186	0.109496	0.112403	0.106589	0.112403	0.106589	0.0920543	0.0881783	0.114341	0.0949612	0.113372	0.100775	0.102713	0.0930233	0.0930233	0.103272	0.10562	0.111434	0.0862403	0.11531	0.101744	0.101744
37	S. multipunctatus_XH2801	0.100775	0.127907	0.100775	0.0968992	0.112403	0.120155	0.0949612	0.101744	0.103682	0.0998062	0.00872093	0.0978682	0.0998062	0.109496	0.122093	0.119186	0.0939922	0.121124	0.0939922	0.10562	0.0939922	0.113372	0.103682	0.124031	0.100775	0.0978682	0.100775	0.107558	0.0981595	0.0910853	0.106589	0.0998062	0.113372	0.0959302	0.102713	0.108527
38	S. oxycephalus_MW548263	0.100775	0.107558	0.0968992	0.0368217	0.0794574	0.124031	0.0968992	0.100775	0.0881783	0.0998062	0.0949612	0.0843023	0.0988372	0.0678295	0.116279	0.112403	0.0251938	0.120155	0.0232558	0.0891473	0.0775194	0.0707364	0.103682	0.120155	0.0988372	0.0562016	0.0852713	0.0901163	0.0940695	0.0251938	0.10562	0.0920543	0.0813953	0.0251938	0.100775	0.107558	0.0930233
39	S. punctatus_MK610346	0.102719	0.130916	0.102719	0.106747	0.106747	0.124874	0.0966767	0.101712	0.102719	0.101712	0.0292044	0.0986908	0.101712	0.114804	0.131923	0.129909	0.106747	0.126888	0.104733	0.104733	0.0926485	0.11279	0.103726	0.130916	0.102719	0.104733	0.0996979	0.10574	0.0969116	0.102719	0.109768	0.0966767	0.108761	0.107754	0.102719	0.110775	0.0302115	0.104733
40	S. purpureus_NC063103	0.101744	0.121124	0.101744	0.0474806	0.0843023	0.127907	0.0998062	0.101744	0.0988372	0.100775	0.110465	0.0939922	0.0998062	0.0746124	0.125969	0.125969	0.0610465	0.129845	0.0610465	0.0998062	0.0891473	0.0717054	0.109496	0.129845	0.103682	0.0717054	0.0968992	0.0968992	0.105317	0.0571705	0.117248	0.0949612	0.0872093	0.0513566	0.0978682	0.117248	0.107558	0.0552326	0.114804
41	S. qujingensis_NC043910	0.0872093	0.116279	0.0813953	0.0581395	0.0717054	0.127907	0.0852713	0.0872093	0.0872093	0.0881783	0.100775	0.0862403	0.0872093	0.0678295	0.119186	0.117248	0.0562016	0.121124	0.0562016	0.0872093	0.0804264	0.0668605	0.0949612	0.123062	0.0891473	0.0251938	0.0872093	0.0862403	0.091002	0.0523256	0.110465	0.0901163	0.0746124	0.0552326	0.0872093	0.103682	0.100775	0.0562016	0.104733	0.0717054
42	S. rhinocerous_NC027168	0.0581395	0.118217	0.0571705	0.0930233	0.0891473	0.127907	0.0523256	0.0620155	0.0833333	0.0571705	0.102713	0.0833333	0.0581395	0.0949612	0.108527	0.103682	0.0959302	0.108527	0.0959302	0.0804264	0.0775194	0.0959302	0.0562016	0.111434	0.0581395	0.0823643	0.0843023	0.0833333	0.0572597	0.0910853	0.102713	0.0872093	0.0901163	0.0901163	0.0639535	0.0891473	0.100775	0.0949612	0.10574	0.0998062	0.0852713
43	S. ronganensis_NC032385	0.101744	0.11531	0.0978682	0.0978682	0.102713	0.135659	0.100775	0.10562	0.0949612	0.100775	0.102713	0.0930233	0.100775	0.0968992	0.110465	0.119186	0.0959302	0.111434	0.0939922	0.0949612	0.0901163	0.0939922	0.101744	0.114341	0.101744	0.0833333	0.0930233	0.0920543	0.107362	0.0920543	0.114341	0.0939922	0.10562	0.0930233	0.103682	0.104651	0.107558	0.0939922	0.108761	0.0988372	0.0910853	0.104651
44	S. sanxiaensis_OP745534	0.107558	0.126938	0.107558	0.0998062	0.111434	0.121124	0.101744	0.106589	0.102713	0.106589	0.0125969	0.0988372	0.106589	0.110465	0.121124	0.120155	0.0968992	0.120155	0.0949612	0.106589	0.0949612	0.112403	0.104651	0.123062	0.107558	0.0968992	0.101744	0.108527	0.099182	0.0939922	0.109496	0.0968992	0.112403	0.0988372	0.107558	0.104651	0.0116279	0.0978682	0.0271903	0.112403	0.0998062	0.10562	0.104651
45	S. tianeensis_Liu001	0.00581395	0.120155	0.0242248	0.0901163	0.102713	0.127907	0.0213178	0.00968992	0.0968992	0.00678295	0.104651	0.0930233	0.00678295	0.102713	0.104651	0.110465	0.103682	0.108527	0.0998062	0.0959302	0.0891473	0.0998062	0.0600775	0.111434	0.00775194	0.0881783	0.0959302	0.0949612	0.0603272	0.0968992	0.0988372	0.0988372	0.103682	0.0949612	0.00968992	0.103682	0.102713	0.102713	0.102719	0.101744	0.0891473	0.0600775	0.103682	0.107558
46	S. tianlinensis_1	0.125	0.0125969	0.121124	0.114341	0.123062	0.143411	0.121124	0.125	0.119186	0.124031	0.123062	0.11531	0.125	0.114341	0.136628	0.137597	0.113372	0.141473	0.113372	0.11531	0.109496	0.116279	0.125	0.142442	0.125	0.112403	0.114341	0.116279	0.130879	0.104651	0.138566	0.119186	0.124031	0.109496	0.125	0.122093	0.126938	0.110465	0.131923	0.125969	0.11531	0.119186	0.114341	0.125969	0.125
47	S. tingi_XH1001	0.10562	0.110465	0.103682	0.0649225	0.0687984	0.128876	0.103682	0.107558	0.0988372	0.106589	0.114341	0.100775	0.10562	0.0281008	0.127907	0.117248	0.0697674	0.127907	0.0678295	0.0988372	0.0930233	0.0251938	0.0978682	0.129845	0.103682	0.0668605	0.0978682	0.0978682	0.0981595	0.0678295	0.119186	0.0988372	0.0717054	0.0649225	0.10562	0.116279	0.112403	0.0697674	0.116818	0.0823643	0.0649225	0.0978682	0.100775	0.113372	0.107558	0.113372
48	S. wenshanensis_MW553076	0.101744	0.119186	0.101744	0.0484496	0.0843023	0.128876	0.0998062	0.101744	0.100775	0.100775	0.110465	0.0959302	0.0998062	0.0746124	0.127907	0.125969	0.0620155	0.129845	0.0620155	0.101744	0.0910853	0.0717054	0.109496	0.129845	0.103682	0.0697674	0.0988372	0.0968992	0.105317	0.0581395	0.120155	0.0968992	0.0872093	0.0523256	0.0978682	0.117248	0.107558	0.0562016	0.114804	0.00678295	0.0717054	0.0998062	0.0988372	0.112403	0.101744	0.124031	0.0823643
49	S. wumengshanensis_NC039769	0.114341	0.125	0.112403	0.0804264	0.0736434	0.145349	0.114341	0.118217	0.10562	0.117248	0.124031	0.108527	0.116279	0.0465116	0.138566	0.132752	0.0813953	0.138566	0.0813953	0.10562	0.0998062	0.0503876	0.110465	0.142442	0.112403	0.0765504	0.102713	0.100775	0.114519	0.0794574	0.132752	0.107558	0.0746124	0.0784884	0.116279	0.128876	0.123062	0.0804264	0.120846	0.0968992	0.0746124	0.110465	0.112403	0.124031	0.118217	0.124031	0.0494186	0.0968992
50	S. xiejiahuai_S46	0.0843023	0.112403	0.0804264	0.0591085	0.0765504	0.124031	0.0823643	0.0843023	0.0823643	0.0833333	0.0988372	0.0794574	0.0843023	0.0668605	0.112403	0.11531	0.0591085	0.114341	0.0591085	0.0804264	0.0717054	0.0678295	0.0881783	0.118217	0.0862403	0.0125969	0.0804264	0.0794574	0.093047	0.0532946	0.108527	0.0833333	0.0775194	0.0581395	0.0843023	0.0998062	0.100775	0.0591085	0.107754	0.0707364	0.0281008	0.0823643	0.0804264	0.0998062	0.0862403	0.113372	0.0717054	0.0707364
51	S. xunlensis_IHBCY04050268	0.0978682	0.112403	0.0978682	0.0901163	0.0949612	0.123062	0.0978682	0.0978682	0.0222868	0.0968992	0.101744	0.0406977	0.0978682	0.0949612	0.120155	0.119186	0.0881783	0.120155	0.0881783	0.0184109	0.0368217	0.0920543	0.0910853	0.120155	0.0959302	0.0852713	0.0397287	0.0155039	0.101227	0.0843023	0.10562	0.0406977	0.0959302	0.0852713	0.0978682	0.0939922	0.104651	0.0881783	0.107754	0.0959302	0.0891473	0.0843023	0.0910853	0.107558	0.0978682	0.109496	0.0988372	0.0959302
52	S. yangzongensis_XH6101	0.10562	0.124031	0.0959302	0.0813953	0.0998062	0.132752	0.0939922	0.10562	0.0988372	0.102713	0.112403	0.0939922	0.10562	0.0862403	0.120155	0.121124	0.0843023	0.119186	0.0843023	0.0988372	0.0939922	0.0891473	0.100775	0.122093	0.10562	0.0833333	0.0949612	0.0978682	0.102249	0.0862403	0.112403	0.0920543	0.100775	0.0775194	0.103682	0.104651	0.109496	0.0881783	0.120846	0.0881783	0.0881783	0.0949612	0.0959302	0.112403	0.107558	0.123062	0.0910853	0.0881783
53	S. yimenensis_IHB_2006645	0.0988372	0.106589	0.0968992	0.0658915	0.0600775	0.130814	0.0988372	0.100775	0.0968992	0.0998062	0.112403	0.0988372	0.0988372	0.0155039	0.123062	0.119186	0.0687984	0.123062	0.0668605	0.0968992	0.0891473	0.0106589	0.0930233	0.126938	0.0988372	0.0639535	0.0978682	0.0959302	0.0981595	0.0649225	0.116279	0.0968992	0.0629845	0.0658915	0.0988372	0.116279	0.112403	0.0707364	0.11279	0.0765504	0.0639535	0.0949612	0.0978682	0.111434	0.100775	0.109496	0.0242248	0.0765504
54	S. yishanensis_MK387704	0.0920543	0.110465	0.0901163	0.0852713	0.0891473	0.122093	0.0881783	0.0920543	0.0484496	0.0910853	0.0949612	0.0455426	0.0920543	0.100775	0.102713	0.110465	0.0804264	0.104651	0.0804264	0.0484496	0.0416667	0.0959302	0.0920543	0.106589	0.0920543	0.0746124	0.0465116	0.0474806	0.0940695	0.0746124	0.106589	0.0513566	0.0901163	0.0707364	0.0920543	0.0901163	0.0959302	0.0823643	0.0986908	0.0930233	0.0823643	0.0823643	0.0939922	0.0968992	0.0920543	0.111434	0.0959302	0.0949612
55	S. zhenfengensis_MW014317	0.0213178	0.118217	0.0203488	0.0901163	0.0988372	0.124031	0.0193798	0.0271318	0.0949612	0.0242248	0.103682	0.0891473	0.0222868	0.0988372	0.103682	0.103682	0.0968992	0.101744	0.0949612	0.0939922	0.0910853	0.0939922	0.0562016	0.104651	0.0232558	0.0862403	0.0939922	0.0930233	0.0541922	0.0930233	0.0920543	0.0988372	0.0998062	0.0930233	0.0271318	0.101744	0.0998062	0.0998062	0.101712	0.102713	0.0852713	0.0523256	0.100775	0.106589	0.0251938	0.121124	0.0998062	0.102713
56	S. aquihornes_S28	0.103825	0.133333	0.104918	0.10929	0.121311	0.108197	0.095082	0.108197	0.0994536	0.107104	0.114754	0.0972678	0.103825	0.120219	0.130055	0.127869	0.110383	0.128962	0.110383	0.101639	0.103825	0.122404	0.10929	0.130055	0.104918	0.110383	0.102732	0.101639	0.111498	0.10929	0.120219	0.101639	0.123497	0.102732	0.107104	0.0874317	0.112568	0.10929	0.108475	0.11694	0.111475	0.101639	0.115847	0.114754	0.106011	0.136612	0.120219	0.114754
57	S. longshanensis_S22	0.0939891	0.0972678	0.0907104	0.0874317	0.0928962	0.125683	0.0852459	0.0939891	0.0852459	0.0928962	0.115847	0.0928962	0.0939891	0.0939891	0.107104	0.106011	0.0896175	0.112568	0.0896175	0.0852459	0.0918033	0.095082	0.0994536	0.114754	0.0939891	0.0874317	0.0961749	0.0852459	0.0998839	0.0863388	0.120219	0.0918033	0.095082	0.0852459	0.095082	0.0994536	0.114754	0.0885246	0.109605	0.0939891	0.0863388	0.084153	0.0994536	0.112568	0.0939891	0.0961749	0.0918033	0.0928962
[truncated: 9 more columns]

## Sheet: Caption
Table. Estimates of Evolutionary Divergence between Sequences
The number of base differences per site from between sequences are shown. This analysis involved 57 nucleotide sequences. Codon positions included were 1st+2nd+3rd+Noncoding. All ambiguous positions were removed for each sequence pair (pairwise deletion option). There were a total of 1032 positions in the final dataset. Evolutionary analyses were conducted in MEGA11 [1]
1. Tamura K., Stecher G., and Kumar S. (2021). MEGA 11: Molecular Evolutionary Genetics Analysis Version 11. Molecular Biology and Evolution https://doi.org/10.1093/molbev/msab120.
Disclaimer: Although utmost care has been taken to ensure the correctness of the caption, the caption text is provided "as is" without any warranty of any kind. Authors advise the user to carefully check the caption prior to its use for any purpose and report any errors or problems to the authors immediately (www.megasoftware.net). In no event shall the authors and their employers be liable for a…
